# Supplementary material for: The Triglyceride-Glucose Index Is Associated with Longitudinal Cognitive Decline in a Middle-Aged to Elderly Population: A Cohort Study
Source: J Clin Med. 2022 Dec 1;11(23):7153. doi: 10.3390/jcm11237153 (PMC9737091; doi:10.3390/jcm11237153)
Supplement: Supplementary file 1 [file jcm-11-07153-s001.zip]

Archive with 1 entries (1 files):
- jcm-2031780-supplementary.pdf
